# Supplementary material for: Highly Elastically Deformable Coiled CNT/Polymer Fibers for Wearable Strain Sensors and Stretchable Supercapacitors
Source: Sensors (Basel). 2023 Feb 20;23(4):2359. doi: 10.3390/s23042359 (PMC9964788; doi:10.3390/s23042359)
Supplement: Supplementary file 1 [file sensors-23-02359-s001.zip]

Archive with 1 entries (1 files):
- sensors-2027133-supplementary.pdf
